# Supplementary material for: Social noise interferes with learning in a volatile environment
Source: Sci Rep. 2019 May 20;9:7574. doi: 10.1038/s41598-019-44101-w (PMC6527564; doi:10.1038/s41598-019-44101-w)
Supplement: Supplementary file 2 — Dataset 1 [file 41598_2019_44101_MOESM2_ESM.zip]

Archive with 20 entries (20 files):
- data.mat
- run_script.m
- tapas_autocorr.m
- tapas_Cov2Corr.m
- tapas_fitModel_hgf_s.m
- tapas_hgf_s_binary.m
- tapas_hgf_s_binary_config.m
- tapas_hgf_s_binary_namep.m
- tapas_hgf_s_binary_transp.m
- tapas_quasinewton_optim.m
- tapas_quasinewton_optim_config.m
- tapas_riddersdiff.m
- tapas_riddersdiff2.m
- tapas_riddersdiffcross.m
- tapas_riddersgradient.m
- tapas_riddershessian.m
- tapas_sgm.m
- tapas_unitsq_sgm.m
- tapas_unitsq_sgm_config.m
- tapas_unitsq_sgm_transp.m
