# Supplementary material for: Social noise interferes with learning in a volatile environment
Source: Sci Rep. 2019 May 20;9:7574. doi: 10.1038/s41598-019-44101-w (PMC6527564; doi:10.1038/s41598-019-44101-w)
Supplement: Supplementary file 2 — Dataset 1 [file 41598_2019_44101_MOESM2_ESM.zip › run_script.m]

clc;
path=pwd;
load([pwd '\data.mat']); % to confirm path and load dataset

%HGF-S model
for sbj=1:34 % the number of subjects
Estimate_matrix{sbj,1}=tapas_fitModel_hgf_s(Response_value(:,sbj),[Correctness_value,Emotional_Incongruency(:,sbj)]);
end
