# Supplementary material for: Social noise interferes with learning in a volatile environment
Source: Sci Rep. 2019 May 20;9:7574. doi: 10.1038/s41598-019-44101-w (PMC6527564; doi:10.1038/s41598-019-44101-w)
Supplement: Supplementary file 2 — Dataset 1 [file 41598_2019_44101_MOESM2_ESM.zip › tapas_autocorr.m]

function y = tapas_autocorr(x)
% USAGE:
%     Y = tapas_autocorr(X)
%
% INPUT:
%     X - n-by-m matrix of m time series (columns) of length n
%
% OUTPUT:
%     Y - n-by-m matrix with m columns of autocorrelation coefficients for lags n-1 
% --------------------------------------------------------------------------------------------------
% Copyright (C) 2016 Christoph Mathys, TNU, UZH & ETHZ
%
% This file is part of the HGF toolbox, which is released under the terms of the GNU General Public
% Licence (GPL), version 3. You can redistribute it and/or modify it under the terms of the GPL
% (either version 3 or, at your option, any later version). For further details, see the file
% COPYING or <http://www.gnu.org/licenses/>.

% Length of time series
n = size(x,1);

% De-mean time series
x = x - ones(size(x))*diag(mean(x));

% Get the autocovariance
f = fft(x);
fsq = f.*conj(f);
y = ifft(fsq)/n;

% Get the autocorrelation (the next line is equivalent to y = y*diag(1./y(1,:));)
y = y*diag(1./var(x,1));

end
