# Supplementary material for: Social noise interferes with learning in a volatile environment
Source: Sci Rep. 2019 May 20;9:7574. doi: 10.1038/s41598-019-44101-w (PMC6527564; doi:10.1038/s41598-019-44101-w)
Supplement: Supplementary file 2 — Dataset 1 [file 41598_2019_44101_MOESM2_ESM.zip › tapas_unitsq_sgm_transp.m]

function [pvec, pstruct] = tapas_unitsq_sgm_transp(r, ptrans)
% --------------------------------------------------------------------------------------------------
% Copyright (C) 2012-2013 Christoph Mathys, TNU, UZH & ETHZ
%
% This file is part of the HGF toolbox, which is released under the terms of the GNU General Public
% Licence (GPL), version 3. You can redistribute it and/or modify it under the terms of the GPL
% (either version 3 or, at your option, any later version). For further details, see the file
% COPYING or <http://www.gnu.org/licenses/>.

pvec    = NaN(1,length(ptrans));
pstruct = struct;

pvec(1)    = exp(ptrans(1));         % ze
pstruct.ze = pvec(1);

return;
